# Supplementary material for: Regulation of Drosophila brain development and organ growth by the Minibrain/Rala signaling network
Source: G3 (Bethesda). 2024 Sep 13;14(11):jkae219. doi: 10.1093/g3journal/jkae219 (PMC11540318; doi:10.1093/g3journal/jkae219)
Supplement: jkae219_Supplementary_Data [file jkae219_supplementary_data.zip]

Archive with 2 entries (2 files):
- File_S1_G3-2024-405323.xlsx
- Supplemental_Figures_G3-2024-405323.pdf
